# Supplementary material for: Economic Evaluations of New Vaccine Introduction in Middle-Income Countries in the Middle East and North Africa Region: A Systematic Review
Source: Vaccines (Basel). 2026 Jul 2;14(7):591. doi: 10.3390/vaccines14070591 (PMC13431315; doi:10.3390/vaccines14070591)
Supplement: Supplementary file 1 [file vaccines-14-00591-s001.zip]

Archive with 1 entries (1 files):
- vaccines-4357030-supplementary.pdf
